# Supplementary material for: Distinct Motifs in ATAD5 C-Terminal Domain Modulate PCNA Unloading Process
Source: Cells. 2022 Jun 3;11(11):1832. doi: 10.3390/cells11111832 (PMC9180478; doi:10.3390/cells11111832)
Supplement: Supplementary file 1 [file cells-11-01832-s001.zip]

Archive with 1 entries (1 files):
- cells-1706334-supplementary.pdf
